# Supplementary material for: High-throughput sequencing of Bacillus anthracis in France: investigating genome diversity and population structure using whole-genome SNP discovery
Source: BMC Genomics. 2014 Apr 16;15:288. doi: 10.1186/1471-2164-15-288 (PMC4023602; doi:10.1186/1471-2164-15-288)
Supplement: Additional file 1: Table S1 — Strains used in this study and NGS data. [file 1471-2164-15-288-S1.xlsx]

## Sheet: Feuil1
Strain	canSNP group	Year	Department	Reads (pb)	Unambigous bases	Genome coverage*	Sequencing depth
06-17	B.Br. CNEVA	2006	73	100	5214857	99.760	231
07-18		2007	12	100	5214997	99.762	293
07-31		2007	15	75	5214920	99.761	111
07-33		2007	12	75	5214913	99.761	124
07-35		2007	73	100	5215681	99.775	257
06-36		2006	15	100	5214873	99.760	292
06-37		2006	15	100	5215102	99.764	329
05-39		2005	71	100	5214911	99.761	312
05-40		2005	71	100	5214873	99.760	299
05-41		2005	73	75	5214734	99.757	85
04-44		2004	71	100	5215114	99.765	314
04-45		2004	71	100	5215135	99.765	398
04-50		2004	71	100	5214538	99.754	126
04-51		2004	71	100	5215105	99.764	434
03-63		2003	15	75	5209988	99.667	118
03-64		2003	15	100	5215050	99.763	288
03-65		2003	15	NS	NR	NR	NR
03-66		2003	15	100	5215064	99.764	293
03-67		2003	63	100	5214854	99.760	302
00-72		2000	74	100	5214602	99.755	297
00-73		2000	74	100	5214937	99.761	262
00-75		2000	73	100	5214894	99.760	282
00-76		2000	73	NS	NR	NR	NR
00-77		2000	73	100	5214991	99.762	239
00-79		2000	73	100	5214612	99.755	264
00-80		2000	73	100	5214767	99.758	244
00-82		2000	73	100	5214917	99.761	236
00-85		2000	73	NS	NR	NR	NR
00-98		2000	15	100	5215085	99.764	291
97-105		1997	73	100	5214832	99.759	304
97-106		1997	73	100	5214842	99.759	230
97-107		1997	74	100	5214634	99.755	249
97-108		1997	73	100	5215037	99.763	247
97-109#		1997	64	100	5214843	99.759	231
97-112		1997	64	100	5215181	99.766	235
97-113		1997	64	100	5216701	99.795	232
97-114		1997	64	100	5214960	99.762	136
97-115		1997	64	100	5214960	99.762	255
03-117		2003	63	75	5214767	99.758	57
94-119		1994	64	75	5214978	99.762	85
94-120		1994	64	100	5214989	99.762	254
92-9066#		1992	12	100	5214839	99.759	282
92-123		1992	64	100	5214771	99.758	272
03-125		2003	63	NS	NR	NR	NR
97-126		1997	64	100	5173019	98.959	227
01-139		2001	12	100	5210300	99.673	143
00-97		2000	73	100	5214736	99.757	140
11-11_10		2011	12	100	5214981	99.762	249
11-11_11		2011	12	100	5215360	99.769	130
11-11_8		2011	12	75	5214811	99.759	76
11-11_9		2011	15	100	5215118	99.765	271
00-79/80		2000	73	100	5214728	99.757	144
08-8_06		2008	15	100	5215062	99.764	333
00-140		2000	73	100	5214992	99.762	225
09-9_28		2009	73	100	5214675	99.756	300
09-9_29		2009	73	100	5214580	99.754	275
09-9_30		2009	73	100	5214592	99.755	257
09-9_31		2009	73	NS	NR	NR	NR
09-9_32		2009	73	100	5214538	99.754	240
09-9_33		2009	73	100	5217878	99.817	287
09-9_34		2009	73	100	5214622	99.755	365
09-9_35		2009	73	100	5214574	99.754	251
09-9_36		2009	73	100	5219304	99.845	271
09-9_37		2009	73	NS	NR	NR	NR
09-9_38		2009	73	100	5214882	99.760	304
09-9_39		2009	73	100	5214640	99.756	289
09-9_40		2009	73	100	5224303	99.940	320
09-9_41		2009	38	75	5214769	99.758	75
09-9_42		2009	73	100	5214621	99.755	155
09-9_43		2009	38	100	5214746	99.758	267
09-9_44		2009	73	100	5214641	99.756	295
09-9_45		2009	73	100	5214533	99.753	228
09-9_46		2009	73	75	5215126	99.765	71
CIP 53.169	A.Br. 001/002	1953	NR	100	5226886	99.990	209
CIP 81.89		1981	57	100	5226220	99.977	216
CIP A211		1954	NR	75	5227176	99.995	65
CIP 77.02		1947	South Africa	NS	NR	NR	NR
11-11_4		2011	25	100	5226067	99.974	182
08-8_07		2008	25	100	5226160	99.976	256
08-8_09		2008	25	100	5226074	99.974	251
08-8_10		2008	25	100	5226281	99.978	349
08-8_11		2008	25	100	5226077	99.974	256
08-8_13		2008	25	100	5226080	99.974	363
08-8_14		2008	25	75	5226005	99.973	64
08-8_15		2008	25	100	5226070	99.974	280
08-8_16		2008	25	100	5226079	99.974	312
08-8_19		2008	25	100	5226271	99.978	264
08-8_20		2008	25	100	5226034	99.974	149
08-8_21/1		2008	25	100	5226695	99.986	298
08-8_21/2		2008	25	100	5226611	99.985	351
08-8_21/3		2008	25	100	5226463	99.982	264
08-8_22/1		2008	25	NS	NR	NR	NR
08-8_22/2		2008	25	100	5226353	99.980	279
08-8_24		2008	25	75	5226057	99.974	88
08-8_25		2008	25	100	5226015	99.973	150
08-8_26		2008	25	100	5226279	99.978	351
08-8_27		2008	25	100	5226074	99.974	262
08-8_28		2008	25	100	5226085	99.974	260
08-8_29		2008	25	100	5226097	99.975	259
07-30	A.Br. 011/009	2007	39	100	5227115	99.994	260
07-32		2007	54	100	5227041	99.993	284
07-34		2007	39	100	5227104	99.994	304
CIP 74.12		1974	NR	100	5200997	99.495	260
CIP A 206		1954	67	100	5219092	99.841	286
CIP A 205		NR	81	100	5222353	99.903	276
CIP A 204		NR	NR	100	5217339	99.807	262
17 JB		NR	NR	NS	NR	NR	NR
82-86		1982	78	100	5202979	99.532	285
82-87		1982	18	100	5227090	99.994	258
90-88		1990	64	100	5227085	99.994	296
84-89		1984	18	100	5226962	99.991	260
86-90		1986	28	75	5226826	99.989	77
89-92		1989	02	100	5226833	99.989	150
90-93		1990	51	100	5227037	99.993	229
91-94		1991	70	100	5227132	99.995	302
91-95		1991	70	100	5227102	99.994	333
00-99		2000	21	75	5226676	99.986	88
99-100		1999	58	100	5227019	99.992	144
99-101		1999	21	100	5226789	99.988	228
99-102		1999	21	100	5226955	99.991	303
99-103		1999	21	100	5226832	99.989	227
99-104		1999	21	100	5226793	99.988	252
96-116		1996	18	100	5227103	99.994	223
96-118		1996	86	100	5227088	99.994	240
92-122		1992	05	100	5226757	99.987	286
08-124		2008	57	75	5226917	99.990	70
03-136		2003	21	100	5227069	99.993	255
00-143		2000	21	75	5226647	99.985	76
11-11_5		2011	12	100	5226881	99.990	245
11-11_6		2011	12	NS	NR	NR	NR
11-11_7		2011	12	NS	NR	NR	NR
09-9_08		2009	21	100	5227079	99.993	294
09-9_12		2009	21	NS	NR	NR	NR
09-9_13		2009	12	100	5226945	99.991	289
09-9_15		2009	12	NS	NR	NR	NR
IEMVT 89	A.Br. 005/006	1989	Cameroon	100	5226137	99.975	156
* Genome coverage are based on the Ames Ancestor genome size (5227419 pb); # also termed A0465 or CNEVA 9066; NS: Not Sequenced;
